# Supplementary material for: Long-Term Prediction Model for Hepatocellular Carcinoma in Patients with Chronic Hepatitis B Receiving Antiviral Therapy: Based on Data from Korean Patients
Source: J Clin Med. 2022 Nov 8;11(22):6613. doi: 10.3390/jcm11226613 (PMC9697157; doi:10.3390/jcm11226613)
Supplement: Supplementary file 1 [file jcm-11-06613-s001.zip]

Archive with 1 entries (1 files):
- jcm-1968231-supplementary.pdf
